# Supplementary material for: Mendelian randomization study reveals the effect of idiopathic pulmonary fibrosis on the risk of erectile dysfunction
Source: Front Med (Lausanne). 2023 Jul 12;10:1162153. doi: 10.3389/fmed.2023.1162153 (PMC10370277; doi:10.3389/fmed.2023.1162153)
Supplement: Supplementary file 1 [file Table_1.XLSX]

## Sheet: MR1
pos.exposure	pval.exposure	beta.exposure	chr.exposure	se.exposure	samplesize.exposure	id.exposure	SNP	effect_allele.exposure	other_allele.exposure	eaf.exposure	exposure	mr_keep.exposure	pval_origin.exposure	data_source.exposure
228838054	2.91897e-06	0.2162	2	0.0462	NA	finn-b-IPF	rs7583252	A	G	0.4225	|| id:finn-b-IPF	TRUE	reported	igd
169477506	3.47296e-07	0.2618	3	0.0514	NA	finn-b-IPF	rs12638862	G	A	0.283	|| id:finn-b-IPF	TRUE	reported	igd
8743076	4.35001e-06	0.8083	3	0.1759	NA	finn-b-IPF	rs9848175	G	A	0.02062	|| id:finn-b-IPF	TRUE	reported	igd
63661051	1.163e-06	0.7657	4	0.1575	NA	finn-b-IPF	rs6847916	G	A	0.02313	|| id:finn-b-IPF	TRUE	reported	igd
1584923	1.37e-09	2.2097	5	0.3647	NA	finn-b-IPF	rs558341636	C	T	0.006685	|| id:finn-b-IPF	TRUE	reported	igd
146708779	3.28602e-06	1.7695	5	0.3804	NA	finn-b-IPF	rs113548226	A	T	0.005115	|| id:finn-b-IPF	TRUE	reported	igd
168904005	2.2009e-15	1.0194	5	0.1286	NA	finn-b-IPF	rs145315307	G	T	0.037	|| id:finn-b-IPF	TRUE	reported	igd
52800060	2.197e-07	0.9705	5	0.1873	NA	finn-b-IPF	rs80236851	G	A	0.01842	|| id:finn-b-IPF	TRUE	reported	igd
1279790	6.41697e-07	-0.2503	5	0.0503	NA	finn-b-IPF	rs10069690	T	C	0.2954	|| id:finn-b-IPF	TRUE	reported	igd
1238988	2.59197e-08	1.0371	5	0.1863	NA	finn-b-IPF	rs79479138	T	C	0.01815	|| id:finn-b-IPF	TRUE	reported	igd
7563232	4.96398e-06	0.2149	6	0.0471	NA	finn-b-IPF	rs2076295	G	T	0.3828	|| id:finn-b-IPF	TRUE	reported	igd
2392366	4.05798e-06	0.9579	6	0.2079	NA	finn-b-IPF	rs116515165	T	C	0.01385	|| id:finn-b-IPF	TRUE	reported	igd
1805022	1.385e-06	0.259	11	0.0537	NA	finn-b-IPF	rs35000338	C	G	0.2447	|| id:finn-b-IPF	TRUE	reported	igd
99979997	1.97401e-06	-0.3699	11	0.0778	NA	finn-b-IPF	rs11222805	C	A	0.1014	|| id:finn-b-IPF	TRUE	reported	igd
866133	1.90902e-10	0.7844	11	0.1232	NA	finn-b-IPF	rs11246335	A	G	0.04114	|| id:finn-b-IPF	TRUE	reported	igd
1241221	3.88329e-80	1.605	11	0.0847	NA	finn-b-IPF	rs35705950	T	G	0.1032	|| id:finn-b-IPF	TRUE	reported	igd
1875886	9.28753e-12	0.8991	11	0.1319	NA	finn-b-IPF	rs72843931	T	C	0.03647	|| id:finn-b-IPF	TRUE	reported	igd
10439563	2.31702e-06	-0.2164	18	0.0458	NA	finn-b-IPF	rs12605893	A	C	0.4636	|| id:finn-b-IPF	TRUE	reported	igd
62272411	1.26999e-06	0.2469	20	0.051	NA	finn-b-IPF	rs6423444	A	G	0.2846	|| id:finn-b-IPF	TRUE	reported	igd
15359048	2.174e-06	0.2272	21	0.048	NA	finn-b-IPF	rs9979837	T	C	0.363	|| id:finn-b-IPF	TRUE	reported	igd
44625792	3.18603e-06	0.6338	22	0.1361	NA	finn-b-IPF	rs192474413	C	T	0.03123	|| id:finn-b-IPF	TRUE	reported	igd
