# Supplementary material for: Mendelian randomization study reveals the effect of idiopathic pulmonary fibrosis on the risk of erectile dysfunction
Source: Front Med (Lausanne). 2023 Jul 12;10:1162153. doi: 10.3389/fmed.2023.1162153 (PMC10370277; doi:10.3389/fmed.2023.1162153)
Supplement: Supplementary file 2 [file Table_2.XLSX]

## Sheet: MR2
SNP	chr	pos	beta.outcome	se.outcome	samplesize.outcome	pval.outcome	eaf.outcome	effect_allele.outcome	other_allele.outcome	outcome	id.outcome	originalname.outcome	outcome.deprecated	mr_keep.outcome	data_source.outcome
rs80236851	5	52800060	0.0584	0.0622	223805	0.3478	0.0254	G	A	Erectile dysfunction || id:ebi-a-GCST006956	ebi-a-GCST006956	Erectile dysfunction	Erectile dysfunction || ||	TRUE	igd
rs12638862	3	169477506	0.0011	0.022	223805	0.9594	0.2601	G	A	Erectile dysfunction || id:ebi-a-GCST006956	ebi-a-GCST006956	Erectile dysfunction	Erectile dysfunction || ||	TRUE	igd
rs9979837	21	15359048	-0.0211	0.0218	223805	0.3336	0.342	T	C	Erectile dysfunction || id:ebi-a-GCST006956	ebi-a-GCST006956	Erectile dysfunction	Erectile dysfunction || ||	TRUE	igd
rs12605893	18	10439563	-0.0041	0.0194	223805	0.8347	0.5394	A	C	Erectile dysfunction || id:ebi-a-GCST006956	ebi-a-GCST006956	Erectile dysfunction	Erectile dysfunction || ||	TRUE	igd
rs11222805	11	99979997	-0.0185	0.0307	223805	0.5479	0.119	C	A	Erectile dysfunction || id:ebi-a-GCST006956	ebi-a-GCST006956	Erectile dysfunction	Erectile dysfunction || ||	TRUE	igd
rs9848175	3	8743076	0.0039	0.0474	223805	0.9342	0.0473	G	A	Erectile dysfunction || id:ebi-a-GCST006956	ebi-a-GCST006956	Erectile dysfunction	Erectile dysfunction || ||	TRUE	igd
rs145315307	5	168904005	0.0328	0.0749	223805	0.661899	0.0194	G	T	Erectile dysfunction || id:ebi-a-GCST006956	ebi-a-GCST006956	Erectile dysfunction	Erectile dysfunction || ||	TRUE	igd
rs558341636	5	1584923	0.0968	0.0941	223805	0.3032	0.0459	C	T	Erectile dysfunction || id:ebi-a-GCST006956	ebi-a-GCST006956	Erectile dysfunction	Erectile dysfunction || ||	TRUE	igd
rs2076295	6	7563232	-0.0188	0.0194	223805	0.3317	0.4505	G	T	Erectile dysfunction || id:ebi-a-GCST006956	ebi-a-GCST006956	Erectile dysfunction	Erectile dysfunction || ||	TRUE	igd
rs35000338	11	1805022	0.0107	0.0253	223805	0.6734	0.1926	C	G	Erectile dysfunction || id:ebi-a-GCST006956	ebi-a-GCST006956	Erectile dysfunction	Erectile dysfunction || ||	TRUE	igd
rs72843931	11	1875886	0.1901	0.0711	223805	0.00747102	0.0242	T	C	Erectile dysfunction || id:ebi-a-GCST006956	ebi-a-GCST006956	Erectile dysfunction	Erectile dysfunction || ||	TRUE	igd
rs79479138	5	1238988	-0.0018	0.0734	223805	0.9805	0.0214	T	C	Erectile dysfunction || id:ebi-a-GCST006956	ebi-a-GCST006956	Erectile dysfunction	Erectile dysfunction || ||	TRUE	igd
rs7583252	2	228838054	-0.0274	0.0197	223805	0.1656	0.3962	A	G	Erectile dysfunction || id:ebi-a-GCST006956	ebi-a-GCST006956	Erectile dysfunction	Erectile dysfunction || ||	TRUE	igd
rs10069690	5	1279790	-0.0073	0.0218	223805	0.736701	0.2639	T	C	Erectile dysfunction || id:ebi-a-GCST006956	ebi-a-GCST006956	Erectile dysfunction	Erectile dysfunction || ||	TRUE	igd
rs35705950	11	1241221	0.0823	0.0318	223805	0.00960993	0.1085	T	G	Erectile dysfunction || id:ebi-a-GCST006956	ebi-a-GCST006956	Erectile dysfunction	Erectile dysfunction || ||	TRUE	igd
rs6847916	4	63661051	0.075	0.0568	223805	0.1866	0.0309	G	A	Erectile dysfunction || id:ebi-a-GCST006956	ebi-a-GCST006956	Erectile dysfunction	Erectile dysfunction || ||	TRUE	igd
rs113548226	5	146708779	-0.0345	0.1356	223805	0.7991	0.0107	A	T	Erectile dysfunction || id:ebi-a-GCST006956	ebi-a-GCST006956	Erectile dysfunction	Erectile dysfunction || ||	TRUE	igd
rs116515165	6	2392366	0.1507	0.0931	223805	0.1055	0.0141	T	C	Erectile dysfunction || id:ebi-a-GCST006956	ebi-a-GCST006956	Erectile dysfunction	Erectile dysfunction || ||	TRUE	igd
rs11246335	11	866133	0.0828	0.0496	223805	0.0949992	0.0481	A	G	Erectile dysfunction || id:ebi-a-GCST006956	ebi-a-GCST006956	Erectile dysfunction	Erectile dysfunction || ||	TRUE	igd
rs6423444	20	62272411	0.0336	0.0428	223805	0.4331	0.3146	A	G	Erectile dysfunction || id:ebi-a-GCST006956	ebi-a-GCST006956	Erectile dysfunction	Erectile dysfunction || ||	TRUE	igd
rs192474413	22	44625792	0.0979	0.0636	223805	0.1239	0.0265	C	T	Erectile dysfunction || id:ebi-a-GCST006956	ebi-a-GCST006956	Erectile dysfunction	Erectile dysfunction || ||	TRUE	igd
