# Supplementary material for: Mendelian randomization study reveals the effect of idiopathic pulmonary fibrosis on the risk of erectile dysfunction
Source: Front Med (Lausanne). 2023 Jul 12;10:1162153. doi: 10.3389/fmed.2023.1162153 (PMC10370277; doi:10.3389/fmed.2023.1162153)
Supplement: Supplementary file 3 [file Table_3.XLSX]

## Sheet: Sheet1
SNP	Gene
rs7583252	NEU2
rs12638862	TERC
rs9848175	SSUH2
rs6847916	DPP3P1
rs558341636	SDHAP3
rs113548226	STK32A
rs145315307	HMP19
rs80236851	AC116606.1
rs10069690	TERT
rs79479138	SLC6A18
rs2076295	DSP
rs116515165	GMDS-AS1
rs35000338	AC068580.7
rs11222805	CNTN5
rs11246335	TSPAN4
rs35705950	MUC5B
rs72843931	LSP1
rs12605893	APCDD1
rs6423444	STMN3
rs9979837	AP001634.1
rs192474413	RP4-671O14.7
